# Supplementary material for: High Prevalence of blaCTXM–1/IncI1-Iγ/ST3 Plasmids in Extended-Spectrum β-Lactamase-Producing Escherichia coli Isolates Collected From Domestic Animals in Guadeloupe (French West Indies)
Source: Front Microbiol. 2022 May 16;13:882422. doi: 10.3389/fmicb.2022.882422 (PMC9149308; doi:10.3389/fmicb.2022.882422)
Supplement: Supplementary Table 1 — Comparison of differential SNPs detected in 13 extended-spectrum β-lactamase-producing Escherichia coli isolates collected in Guadeloupe (French West Indies). [file Table_1.xlsx]

## Sheet: SNPs
	EC405	EC410	EC413	EC416	EC418	EC422	EC423	EC430	EC431	EC432	EC435	EC440	EC441
EC405	0	5	1	2	4	767	4	799	785	566	567	567	566
EC410	5	0	4	3	5	768	5	800	786	567	568	568	567
EC413	1	4	0	1	3	766	3	798	784	565	566	566	565
EC416	2	3	1	0	2	765	2	797	783	564	565	565	564
EC418	4	5	3	2	0	765	2	797	783	564	565	565	564
EC422	767	768	766	765	765	0	765	613	546	737	768	768	767
EC423	4	5	3	2	2	765	0	797	783	564	565	565	564
EC430	799	800	798	797	797	613	797	0	621	774	793	793	792
EC431	785	786	784	783	783	546	783	621	0	761	781	781	780
EC432	566	567	565	564	564	737	564	774	761	0	311	311	310
EC435	567	568	566	565	565	768	565	793	781	311	0	0	1
EC440	567	568	566	565	565	768	565	793	781	311	0	0	1
EC441	566	567	565	564	564	767	564	792	780	310	1	1	0
