# Supplementary material for: High Prevalence of blaCTXM–1/IncI1-Iγ/ST3 Plasmids in Extended-Spectrum β-Lactamase-Producing Escherichia coli Isolates Collected From Domestic Animals in Guadeloupe (French West Indies)
Source: Front Microbiol. 2022 May 16;13:882422. doi: 10.3389/fmicb.2022.882422 (PMC9149308; doi:10.3389/fmicb.2022.882422)
Supplement: Supplementary Table 2 — Molecular characteristics of 13 extended-spectrum β-lactamase-producing Escherichia coli isolates from pets in Guadeloupe (French West Indies). [file Table_2.xlsx]

## Sheet: Feuil1
Isolate identification	Host	Year	Refuge (Yes/no)	Location	Species	Sequence type	Phylogroup	blaCTX-M	Antibiotic resistance genes	Plasmids incompatibility groups
EC405	Cat	2019	Yes	Les Abymes	Escherichia coli	ST328	B1	blaCTX-M1	mdf(A), tet(A), sul2	ColRNAI, IncFIA, IncFIB, IncFII, IncI1, IncY
EC410	Cat	2019	Yes	Les Abymes	Escherichia coli	ST328	B1	blaCTX-M1	mdf(A), tet(A), sul2	ColRNAI, IncFIA, IncFIB, IncFII, IncI1, IncY
EC413	Cat	2019	Yes	Les Abymes	Escherichia coli	ST328	B1	blaCTX-M1	mdf(A), tet(A), sul2	ColRNAI, IncFIA, IncFIB, IncFII, IncI1, IncY
EC416	Cat	2019	Yes	Les Abymes	Escherichia coli	ST328	B1	blaCTX-M1	mdf(A), tet(A), sul2	ColRNAI, IncFIA, IncFIB, IncFII, IncI1, IncY
EC418	Cat	2019	Yes	Les Abymes	Escherichia coli	ST328	B1	blaCTX-M1	mdf(A), tet(A), sul2	ColRNAI, IncFIA, IncFIB, IncFII, IncI1, IncY
EC423	Dog	2019	Yes	Les Abymes	Escherichia coli	ST328	B1	blaCTX-M1	mdf(A), tet(A), sul2	ColRNAI, IncFIA, IncFIB, IncFII, IncI1, IncY
EC422	Dog	2019	No	Baie-Mahault	Escherichia coli	ST10	A	blaCTX-M15	aph(3')-Ia, aph(3'')-Ib, aph(6)-Id, dfrA1, dfrA14, floR, mdf(A), qnrS1, sul2, sul3, tet(A)	Col(Ye4449), ColRNAI, IncFII, IncX1
EC430	Cat	2019	No	Baie-Mahault	Escherichia coli	ST953	A	blaCTX-M1	aadA5, dfrA17, mdf(A), mph(B), sul2	ColRNAI, IncFIB, IncFIC, IncFII, IncI1, IncI2, IncX3
EC431	Dog	2019	No	Basse-Terre	Escherichia coli	ST2739	B1	blaCTX-M15	mdf(A), qnrS1	IncFII
EC432	Dog	2019	No	Capesterre-Belle-Eau	Escherichia coli	ST155	B1	blaCTX-M1	mdf(A), tet(A), sul2	IncFIB, IncFIC, IncFII, IncI1
EC435	Dog	2019	No	Capesterre-Belle-Eau	Escherichia coli	ST155	B1	blaCTX-M1	mdf(A), tet(A), sul2	IncFIB, IncI1
EC440	Dog	2019	No	Capesterre-Belle-Eau	Escherichia coli	ST155	B1	blaCTX-M1	blaTEM-106, mdf(A), tet(A), sul2	IncFIB, IncFII, IncI1, IncI2
EC441	Dog	2019	No	Capesterre-Belle-Eau	Escherichia coli	ST155	B1	blaCTX-M1	mdf(A), tet(A), sul2	IncFIB, IncI1, IncI2
Kp505	Cat	2019	No	Basse-Terre	Klebsiella pneumoniae	ST17	Not applicable	blaCTX-15	aph(3'')-Ib, aph(6)-Id, blaSHV-187, blaTEM-1B, dfrA14, fosA6, mdf(A), qnrB1, sul2, tet(A)	IncL/M
