# Supplementary material for: High Prevalence of blaCTXM–1/IncI1-Iγ/ST3 Plasmids in Extended-Spectrum β-Lactamase-Producing Escherichia coli Isolates Collected From Domestic Animals in Guadeloupe (French West Indies)
Source: Front Microbiol. 2022 May 16;13:882422. doi: 10.3389/fmicb.2022.882422 (PMC9149308; doi:10.3389/fmicb.2022.882422)
Supplement: Supplementary Table 3 — Metadata on IncI1-Iγ/ST3 plasmids in the PLSDB database that share at least 800 of 1000 hashes with pEC405. [file Table_3.XLSX]

## Sheet: IncI1 ST3
Isolate identification	Plasmid name PLSDB	Species	GenBank reference	Pubmed ID	Date	Genetic distance	Shared hashes	Location	Continent	Source	Type of sample	Incomplatibility group	Length (pb)	pMLST	CTX-M-1	tet(A)	sul2	aada5	dfra17
369	p369	Escherichia coli	KT779550	26931388	unknown	0.000508006	979	France	Europe	Chicken	feces	IncI1-I(Gamma)	107899	3	1	1	1	0	0
UB-ESBL22	pESBL22	Escherichia coli	MT230211	32273005	2014	0.000532603	978	France	Europe	River	water	IncI1-I(Gamma)	107568	3	1	1	1	0	0
UB-ESBL112	pESBL112	Escherichia coli	MT230105	32273005	2014	0.000532603	978	France	Europe	River	water	IncI1-I(Gamma)	107737	3	1	1	1	0	0
UB-ESBL26	pESBL26	Escherichia coli	MT230257	32273005	2014	0.00058191	976	France	Europe	River	water	IncI1-I(Gamma)	107610	3	1	1	1	0	0
	p17-461F	Escherichia coli	MH847571	30269783	2017	0.00060662	975	France	Europe	PIg	feces	IncI1-I(Gamma)	107715	3	1	1	1	0	0
EC38	pEC38	Escherichia coli	CP053677	33361294	2013	0.000680979	972	Guadeloupe	Europe	Human	blood	IncI1-I(Gamma)	108435	3	1	1	1	0	0
UB-ESBL209	pESBL209	Escherichia coli	MT230198	32273005	2014	0.000780658	968	France	Europe	River	water	IncI1-I(Gamma)	106638	3	1	1	1	0	0
13947	RCS75_pI	Escherichia coli	LT985280	30080134	unknown	0.00121124	951	France	Europe	Chicken	feces	IncI1-I(Gamma)	108379	3	1	1	1	0	0
UB-ESBL243	pESBL243	Escherichia coli	MT230229	32273005	2014	0.00160079	936	France	Europe	River	water	IncI1-I(Gamma)	103963	3	1	1	1	0	0
2016-40-22440	p22440	Escherichia coli	MN419436	-	unknown	0.00160079	936	Norway	Europe	Chicken	feces	IncI1-I(Gamma)	115586	3	1	1	1	0	0
2016-40-24003	p24003	Escherichia coli	MN419438	-	unknown	0.00165343	934	Norway	Europe	Chicken	feces	IncI1-I(Gamma)	116056	3	1	1	1	0	0
2016-40-21249	p21249	Escherichia coli	MN419434	-	unknown	0.00186568	926	Norway	Europe	Chicken	feces	IncI1-I(Gamma)	102184	3	1	1	1	0	0
	p20426	Escherichia coli	MN419433.1	-	unknown	0.0018924	925	Norway	Europe	Chicken	feces	IncI1-I(Gamma)	102183	3	1	0	1	0	0
56.2	p2	Escherichia coli	CP059924	-	2016/2017	0.00194597	923	Canada	North America	Turkey	feces	IncI1-I(Gamma)	107524	3	1	1	1	0	0
EC28	pEC28	Escherichia coli	CP053678	33361294	2013	0.00202665	920	Guadeloupe	Europe	Rat	feces	IncI1-I(Gamma)	113774	3	1	1	1	0	0
	pCFS3313-2	Escherichia coli	CP026941.2	-	unknown	0.00210772	917	France	Europe	Bovine	feces	IncI1-I(Gamma)	111822	3	1	1	1	0	0
2016-40-22638	p22638	Escherichia coli	MN419437	32194533	unknown	0.00232584	909	Norway	Europe	Chicken	feces	IncI1-I(Gamma)	118243	3	1	1	1	0	0
HV295	pHV295	Escherichia coli	KM377240	25324838	2013	0.00263042	898	Switzerland	Europe	Chicken	feces	IncI1-I(Gamma)	105076	3	1	0	1	0	0
ESBL20150178	pESBL20150178	Escherichia coli	MK181568	31089683	2014	0.00265838	897	Denmark	Europe	Human	blood	IncI1-I(Gamma)	108457	3	1	0	1	1	1
C-60	pC60-108	Escherichia coli	LT985273	24920651	2010	0.00265838	897	France	Europe	Chicken	feces	IncI1-I(Gamma)	108661	3	1	0	1	1	1
03-235	RCS72_pI	Escherichia coli	LT985273	30080134	2003	0.00265838	897	Ireland	Europe	Chicken	feces	IncI1-I(Gamma)	108661	3	1	0	1	1	1
C-49	pC49-108	Escherichia coli	25144	24920651	2010	0.00265838	897	Ireland	Europe	Chicken	feces	IncI1-I(Gamma)	108660	3	1	0	1	1	1
2-101	p2-101	Escherichia coli	CP053786	-	2008	0.00265838	897	Portugal	Europe	Bird	feces	IncI1-I(Gamma)	108661	3	1	0	1	1	1
	p04-021	Escherichia coli	MH847038.1	30269783	2004	0.00268639	896	France	Europe	pig	blood	IncI1-I(Gamma)	108813	3	1	1	1	1	1
J31	pJ31	Escherichia coli	CP053788	-	2006	0.00268639	896	Portugal	Europe	Wild boar	feces	IncI1-I(Gamma)	108661	3	1	0	1	1	1
14019095	p14019095	Escherichia coli	MK181557	31089683	2014	0.00277069	893	Denmark	Europe	Chicken	Meat	IncI1-I(Gamma)	108490	3	1	0	1	1	1
	p15095941	Escherichia coli	MK181563.1	-	unknown	0.0028554	890	Czech Republic	Europe	-	-	IncI1-I(Gamma)	109727	3	1	1	1	1	1
	p15076331	Escherichia coli	MK181558.1	-	unknown	0.0028554	890	Czech Republic	Europe	-	-	IncI1-I(Gamma)	109836	3	1	1	1	1	1
15095941	p15095941	Escherichia coli	MK181563	31089683	2014	0.0028554	890	Denmark	Europe	Chicken	Meat	IncI1-I(Gamma)	109727	3	1	0	1	1	1
14011252	p14011252	Escherichia coli	MK181561	31089683	2014	0.00288374	889	Denmark	Europe	Chicken	Meat	IncI1-I(Gamma)	108214	3	1	0	1	1	1
654	RCS34_p	Escherichia coli	LT985235	30080134	2002	0.00294054	887	France	Europe	Human	Urine	IncI1-I(Gamma)	111333	3	1	0	1	1	1
	pCFSAN000520	Salmonella enterica subsp. enterica serovar Indiana	CP074613.1	-	-	0.00294054	887	United Kingdom	Europe	-	-	IncI1-I(Gamma)	97119	3	0	0	1	0	0
15124679	p15124679	Escherichia coli	MK181564	31089683	2014	0.00296902	886	Denmark	Europe	Duck	Meat	IncI1-I(Gamma)	109726	3	1	0	1	1	1
14006165	p14006165	Escherichia coli	MK181560	31089683	2014	0.00299754	885	Denmark	Europe	Chicken	Meat	IncI1-I(Gamma)	111287	3	1	0	1	1	1
13948	RCS76_pI	Escherichia coli	LT985286	30080134	2004	0.00299754	885	France	Europe	Bovine	Urine	IncI1-I(Gamma)	110066	3	1	0	1	1	1
2016-40-21254	p21254	Escherichia coli	MN419432	32194533	unknown	0.00302611	884	Norway	Europe	Chicken	feces	IncI1-I(Gamma)	102373	3	1	0	1	1	1
15090172	p15090172	Escherichia coli	MK181562	31089683	2014	0.0031121	881	Denmark	Europe	pig	feces	IncI1-I(Gamma)	107705	3	1	0	1	1	1
C59	pC59-112	Escherichia coli	NC_025143	24920651	2013	0.00314086	880	Canada	North America	Turkey	feces	IncI1-I(Gamma)	111912	3	1	1	1	0	0
HV114	pHV114	Escherichia coli	KM377238	25324838	2013	0.00314086	880	Switzerland	Europe	Chicken	feces	IncI1-I(Gamma)	110997	3	1	0	1	1	1
	pCTX-M-1.B1	Escherichia coli	MW978789.1	34068027	unknown	0.00340187	871	Switzerland	Europe	Pig	feces	IncI1-I(Gamma)	111787	3	1	1	1	0	0
CTX-M1-MU2	pCTXM1-MU2	Escherichia coli	MF152729	29899511	2015	0.00343111	870	Australia	Australia	Pig	feces	IncI1-I(Gamma)	110255	3	1	0	1	1	1
	punnamed476	Escherichia coli	CP062892	33514521	2017	0.00343111	870	Canada	North America	Pig	feces	IncI1-I(Gamma)	109586	3	1	1	1	1	1
305	pESBL-305	Escherichia coli	NC_024979	25169863	2014	0.00343111	870	Netherlands	Europe	Chicken	feces	IncI1-I(Gamma)	107552	3	1	0	1	1	1
H2291	pH2291-112	Escherichia coli	25176	24920651	2013	0.003460399	869	Switzerland	Europe	Chicken	feces	IncI1-I(Gamma)	112330	3	1	0	1	1	1
	pESBL2073-IncI	Escherichia coli	MW390513	33483623	unknown	0.00384578	856	Netherlands	Europe	Chicken	Meat	IncI1-I(Gamma)	114035	3	1	1	1	1	1
13KWH46	p13KWH46-2	Escherichia coli	CP019252	-	2013	0.00396608	852	Hong Kong	Asia	Human	Urine	IncI1-I(Gamma)	123053	3	0	0	0	0	0
HV292	pHV293	Escherichia coli	KM377239	25324838	2013	0.00396608	852	Switzerland	Europe	Chicken	feces	IncI1-I(Gamma)	117269	3	1	0	1	1	1
2305	p2305	Escherichia coli	MG948334	-	2018	0.00396608	852	Switzerland	Europe	Dog	feces	IncI1-I(Gamma)	111670	3	1	0	1	1	1
EC1	pEC1	Escherichia coli	CP053560	33361294	2013	0.00402654	850	Guadeloupe	Europe	Bird	cloacal swab	IncI1-I(Gamma)	114029	3	1	0	1	1	1
ESBL20150097	pESBL20150097	Escherichia coli	MK181567	31089683	2014	0.00408721	848	Denmark	Europe	Human	blood	IncI1-I(Gamma)	107761	3	1	0	1	1	1
276.2	p2	Escherichia coli	CP059906	32925914	2016/2017	0.0042398	843	Canada	North America	Turkey	feces	IncI1-I(Gamma)	110468	3	1	0	1	0	0
HV292	pHV292	Escherichia coli	KM377239	25324838	2013	0.00439372	838	Switzerland	Europe	Human	feces	IncI1-I(Gamma)	112671	3	1	0	1	1	1
	pESBL81	Escherichia coli	MT230357	32273005	2014	0.00528099	810	France	Europe	river	water	IncI1-I(Gamma)	102271	3	1	1	1	1	1
	PCN061p5	Escherichia coli	CP006641	26391348	unknown	0.00531349	809	China	Asia	Pig	Lung	IncI1-I(Gamma)	103644	3	0	0	0	0	0
	p199	Escherichia coli	MK181559	-	unknown	0.00544411	805	Denmark	Europe	Pig	-	IncI1-I(Gamma)	122616	3	1	0	1	1	1
